# Supplementary material for: Exploring Inclusion in Austria’s Breast Cancer Screening:A Dual-Perspective Study of Women with Intellectual Disabilities and Their Caregivers
Source: Int J Environ Res Public Health. 2026 Jan 19;23(1):124. doi: 10.3390/ijerph23010124 (PMC12840729; doi:10.3390/ijerph23010124)
Supplement: Supplementary file 1 [file ijerph-23-00124-s001.zip]

Archive with 1 entries (1 files):
- ijerph-3987094-supplementary.pdf
